# Supplementary material for: Dilution of Seawater Affects the Ca2 + Transport in the Outer Mantle Epithelium of Crassostrea gigas
Source: Front Physiol. 2020 Jan 22;11:1. doi: 10.3389/fphys.2020.00001 (PMC6987452; doi:10.3389/fphys.2020.00001)
Supplement: TABLE S2 — Fold changes of the mRNA expression measurements. [file Table_1.XLSX]

## Sheet: SERCA
	name in tree	accession
Human	Hsa.SERCA2	A0A0S2Z3L2
	Hsa.SERCA1	O14983
	Hsa.SERCA3	Q93084
Zebrafish	Dre.serca3	F1Q4P9
	Dre.serca1	Q5U3A4
	Dre.serca2a	A9C3Q4
Ciona	Cin1	ENSCING00000008397
	Cin2	ENSCING00000018959
	Cin3	ENSCING00000023008
	Cin4	ENSCING00000024288
Oyster	Cgi	EKC33522
Drosophila	Dme	E8NHA8
C. Elegans	Cel	G5EEK8
Lottia	Lgi	V4AKV4
Octopus	Obi	A0A0L8FWD6
	Hro1	T1ELZ0
	Hro2	T1FWD8
	Hro3	T1EE03
	Hro4	T1FMC4
Capitela	Cte	R7UQP2
Lingula	Lan	A0A1S3KGB5
Mytilus	Mga	TR49053
Pearl Oyster	Pfu1	B2KKR0
	Pfu2	B2KKR1
	Pfu3	B2KKR2
Crassostrea virginica	Cvi	XP_022343176.1
Hyriopsis_cumingii	Hcu	AKE25951.1
Tridacna squamosa	Tsg	AML22896.1
Mizuhopecten yessoensis	Mye	XP_021371547.1
Placopecten magellanicus	Pma	AAC63909.1
Stylophora pistillata	Spi1	XP_022790611
Arabidopsis thaliana	Ath1	CAA10660
	Ath2	NP_563860

## Sheet: PMCA
	name in tree	accession
Human	Hsa.PMCA1
	Hsa.PMCA3
	Hsa.PMCA2
	Hsa.PMCA4
Zebrafish	Dre.PMCA3a	F1R2R5
	Dre.PMCA2	A0A140LG82
	Dre.PMCA1a	F6PDY7
	PMCA3b	X1WCG5
	PMCA1b	F1QBG4
Ciona	Cin	ENSCING00000003303
Oyster	Cgi	EKC42567
Drosophila	Dme	Q59DP9
C. Elegans	Cel	Q9TYP9
Lottia	Lgi	V4B088
Octopus	Obi	A0A0L8FFD9
	Hro1	T1EE99
	Hro2	T1G8G7
	Hro3	T1G194
	Hro4	T1FXE5
	Hro5	T1FRN8
Capitela	Cte	R7UZC8
Lingula	Lan	.g23000_g16621	Merged
Mytilus	Mga	TR51926
	Cvi	XP_022299339.1
Mizuhopecten yessoensis	Mye	OWF35112.1
	Pfu	OWF35112.1
	Tsg	AML22897.1
Hyriopsis cumingii	Hcu	AKF17160.1
Stylophora pistillata	Spi1	PFX28568
	Spi3a	XP_022785724
	Spi4
	Spi3b	AAR13013
Nematostella vectensis	Nve	XP_001633838
Arabidopsis thaliana	Ath	NP_195479

## Sheet: SPCA
	name	accession
Human	Hsa.SPCA2	A0A0A0MSP0
	Hsa.SPCA1	P98194
Zebrafish	Dre.SPCA1	F1REJ1
Ciona	Cin	ENSCING00000021889
Oyster	Cgi	EKC29072
Drosophila	Dme	A8JNX2
C. Elegans	Cel	G5EDU1
Lottia	Lgi	V3ZPC3
Octopus	Obi	A0A0L8G8T8
	Hro1	T1EEJ0
Capitela	Cte	R7VEJ7
Lingula	Lan	g9027
Mytilus	Mga
Mizuhopecten yessoensis	Mye	XP_021371301.1
Crassostrea virginica	Cvi	XP_022342637
Stylophora	Spi	PFX20921
Nemastostella	Nve	XP_001627716

## Sheet: NKA
	name in tree	accession
Human	Hsa.NKA1	P05023
	Hsa.NKA2	A0A0S2Z3W6
	Hsa.NKA3	P13637
	Hsa.NKA4	Q13733
Zebrafish	Dre.NKA1a1	Q9DGL6		Dre.NKA1a1
	Dre.NKA1b	B0R068
	Dre.NKA2	B0S5Q5
	Dre.NKA3	Q6P271
	Dre.NKA1a4	B8JKS7	atp1a1a.4	Dre.NKA1a4
	Dre.NKA1a3	B8JKT0	atp1a1a.3	Dre.NKA1a3
	Dre.NKA1a5	B3DFZ2	atp1a1a.5	Dre.NKA1a5
	Dre.NKA1a2	B8JKS9	atp1a1a.2	Dre.NKA1a2
Ciona	Cin	ENSCING00000023652
Oyster	Cgi	EKC34610
Drosophila	Dme	A0A0B4KGG8
C. Elegans	Cel	P90735
Lottia	Lgi	V3YYX8
Octopus	Obi	A0A0L8I8U5
Capitela	Cte1	R7V8F1
	Cte2	R7VBZ9
Lingula	Lan1	g22178	two identical and are likely to a mistake from the assembly. Will only consider 1 for phylogeny
	Lan2	g13585
Mytilus	Mga	TR50634
Helobdella	Hro1	T1EMC5
	Hro2	T1FP62
	Hro3	T1G939
	Hro4	T1G940
	Cvi	XP_022323941.1
Mizuhopecten yessoensis	Mye	XP_021367153.1
Stylophora pistillata	Spi1	XP_022798948
	Spi2	XP_022798955
	Spi3	XP_022798962
Nemastotella vectensis	Nve	XP_001632743
Arabidopsis thaliana	Ath	OAP15076	P-type ATPase and hydrolase activity

## Sheet: NCX
	name in tree	accession
Human	Hsa.NXC1	P32418
	Hsa.NCX2	Q9UPR5
	Hsa.NXC3	P57103
Zebrafish	Dre.NCX2b	B2CZC4
	Dre.NCX3	A0A0R4IGE2
	Dre.NCX1	A0A0R4IK91
	Dre.NCX4a	A4UQV6
Ciona	Cin1	F6V1Q0
	Cin2	F6YY65
	Cin3	H2XSK5
Oyster	Cgi1	EKC29015	EKC29014
	Cgi2	EKC33131
	Cgi3	EKC29251	EKC29250
	Cgi4	EKC29016
	Cgi5	EKC24746
Drosophila	Dme	A0A0B4K6A6
C. Elegans	Cel1	G5EF08
	Cel2	H2KYP2
	Cel3	G5ECW0
Lottia	Lgi1	V4AGX3
	Lgi2	V4AIL3
	Lgi3	4B6L7
	Lgi4	V4CNF5
	Lgi5	V4B9L6
Octopus	Obi1	A0A0L8G0H3
	Obi2	A0A0L8FZT4
	Obi3	A0A0L8FU43	merged with Obi1
	Obi4	A0A0L8FV00	merged with Obi5
	Obi5	A0A0L8HMV4
	Obi6	A0A0L8FNP9	merged with Obi6
Lingula	Lan	g19805t1
Mytilus	Mga1	TR51161
	Mga2	TR38200
	Mga3	TR79774	R35074	TR26016
	Mga4	TR45829
Mizuhopecten yessoensis	Mye	XP_021359087.1
Crassostrea virginica	Cvi	XP_022318976.1
Stylophora pistillata	Spi1	XP_022792788
	Spi2	XP_022780412
	Spi3	XP_022784107
Nemastotella vectensis	Nve	XP_001638856
Arabidopsis thaliana	Ath	OAP10579

## Sheet: L_type_Ca
Human	Hsa.CACNA1C	Q13936
	Hsa.CACNA1S	Q13698
	Hsa.CACNA1F	O60840
	Hsa.CACNA1D	Q01668
Zebrafish	Dre.cacna1c	F1R1T3
	Dre.cacna1da	A0A0R4IK24
	Dre.cacna1db	A0A0H2UKL7
	Dre.cacna1fb	F1R2C1
	Dre.cacna1fa	F1R736
	Dre.cacna1sb	Q6RKB0
	Dre.cacna1sa	C0LU14
Ciona	Cin	F6X5E1
Oyster	Cgi	K1QEL8
Drosophila	Dme	M9PD78
C. Elegans	Cel	G5EG02
Lottia	Lgi1	V4BRF3
Octopus	Obi	A0A0L8H7A7	A0A0L8H7A6
Capitela	Cte	R7TPR1	R7VE09	R7V7S7
Lingula	Lan	XP_013393880.1
Mytilus	Mga	TR50011
Helobedella	Hro	T1EGM4
	Cvi	XP_022302530.1
Mizuhopecten_yessoensis	Mye	XP_021370314.1
Stylophora pistillata	Spi1	AAD11470
Nemastostella vectensis	Nve	XP_001639054

## Sheet: p-type Ca
Human	Hsa.CACNA1A	O00555
Zebrafish	Dre.cacna1aa	E9QJF6
	Dre.cacna1ab	A0A0R4IFN9
Ciona	Cin	F6Q8W5
Oyster	Cgi	K1Q7D2
Drosophila	Dme	M9NDV1
C. Elegans	Cel	G4SFC3
Lottia	Lgi	V4BUM0	V4AHC1
Octopus	Obi	A0A0L8G4Y8
Capitela	Cte	R7VFT0
Lingula	Lan	XP_013387532.1
Mytilus	Mga	TR50011
Helobedella	Hro1	T1EGM4
	Hro2	T1EHR1
Lymnaea stagnalis	Lst	AAO83842.1
Mizuhopecten yessoensis	Mye	XP_021380221.1
	Cvi	XP_0223236171

## Sheet: t-type_Ca
Human	Hsa.CACNA1G	A0A0B4J1X2
	Hsa.CACNA1H	A0A1W2PR14
	Hsa.CACNA1I	Q9P0X4
Zebrafish	Dre.cacna1i	F1QCC4
	Dre.cacna1g	U3JA71
	Dre.cacna1h	X1WBF7
Ciona
Oyster		K1RRY9
Drosophila		M9PGH9
C. Elegans		Q7Z003
Lottia		V3ZSQ2
Octopus		A0A0L8I3I8	A0A0L8I4M7
Capitela	Cte	R7U742
Lingula		g4248
Mytilus
Helobedella	Hro	T1F3E3
		T1G432	too small not used in the tree
		T1G411	T1G411
	Cvi	XP_0223162321
Stylophora pistillata	Spi1	XP_022794522
	Spi2	PFX23179
	Spi3	XP_022784214
Nemastostella vectensis	Nve1	XP_001627598
	Nve2	XP_001628907
	Nve3	XP_001627597
